# Supplementary material for: Genomic signatures of relaxed disruptive selection associated with speciation reversal in whitefish
Source: BMC Evol Biol. 2013 May 30;13:108. doi: 10.1186/1471-2148-13-108 (PMC3685556; doi:10.1186/1471-2148-13-108)
Supplement: Additional file 1: Table S1 — Individual phenotypic trait values. [file 1471-2148-13-108-S1.xls]

## Sheet: Sheet1
Table S1. Individual phenotypic trait measurements per lake flock.
Neuchâtel
Individual	Population	Gill Raker Number	Spawning Day	Spawning Depth (m)	LM1 PC1	LM PC2	LM PC3	GM2 PC2	GM PC3	GM PC4
NC02A	C. palea	30	134	1.5	1.23202	0.15031	0.22364	-0.00385388	-0.00934035	-0.000393726
NC04A	C. palea	29	134	1.5	1.39663	0.41993	-0.30079	0.00413528	0.00354908	-0.00912015
NC08A	C. palea	27	134	1.5	1.08418	-0.81128	0.33403	-0.00640497	-0.0121602	-0.00199625
NC12A	C. palea	22	134	1.5	0.94225	-0.25535	-0.74488	0.00989983	0.00735444	0.00571525
NC15A	C. palea	28	134	1.5	1.43415	-0.17475	-0.20691	-0.00828769	-0.0105641	0.0110104
NC18A	C. palea	30	134	1.5	1.04671	-0.42671	-0.50028	0.00415108	0.00953983	-0.00249337
NC21A	C. palea	24	134	1.5	0.2414	-0.88743	-1.22199	0.000383989	-0.00830299	-0.00656996
NEBO202	C. candidus	30	175	95	0.64348	0.81546	1.19747	-0.00592496	-0.00453199	0.0153148
NEBO205	C. candidus	31	175	95	0.27296	-0.06684	1.20081	-0.0248199	0.00311585	0.00662632
NEBO208	C. candidus	30	175	95	-0.67708	0.81294	0.81165	-0.00704135	-0.00630131	0.00802369
NEBO211	C. candidus	35	175	95	0.65815	0.57219	1.89951	-0.0112927	0.00986972	-0.0135443
NEBO212	C. candidus	32	175	95	-0.2986	-0.16475	1.90826	-0.0119135	0.00427097	-0.0167972
NEBO302	C. candidus	35	175	95	0.25179	0.15886	2.11807	0.00512882	-0.0191424	0.000716345
NEBO308	C. candidus	31	175	95	0.00648	0.18789	0.21997	-0.0123432	0.00866743	-0.00104235
Biel
Individual	Population	Gill Raker Number	Spawning Day	Spawning Depth (m)	LM PC1	LM PC2	LM PC3	GM PC2	GM PC3	GM PC4
BI03A	C. palea	27	127	0.5	?3	?	?	0.00344233	0.0018447	0.00579311
BI04A	C. palea	24	127	0.5	?	?	?	0.0063471	-0.00663402	0.00653995
BI05A	C. palea	27	127	0.5	?	?	?	0.0152014	-0.00438953	0.00583287
BI06A	C. palea	24	127	0.5	?	?	?	0.0024466	0.0235902	-0.0119671
BI07A	C. palea	25	127	0.5	?	?	?	-0.0031658	0.0027921	-0.00418124
BI08A	C. palea	24	127	0.5	?	?	?	-0.0024177	0.0022145	0.00415694
BI10B	C. confusus	34	127	30	-0.78306	-1.12643	0.7945	0.000987287	-0.0183577	-0.00656582
BI11B	C. confusus	32	127	30	-0.77157	-0.77226	0.42638	-0.00938989	0.00238139	0.00693959
BI20B	C. confusus	32	127	30	0.23105	0.40835	-0.76144	-7.53247e-05	-0.00286002	0.00817273
BI23B	C. confusus	35	127	30	0.31007	-0.44859	1.75366	0.00647234	-0.00652357	0.0107725
BI25B	C. confusus	31	127	30	0.16293	0.01374	-0.07848	-0.00556166	0.00613926	0.00224468
BI27B	C. confusus	34	127	30	-0.52198	-0.38533	1.15817	-0.00341055	0.0150439	0.00154811
BI29B	C. confusus	34	127	30	-0.63272	0.34707	0.551	-0.0193149	0.00986683	-0.0193317
Thun
Individual	Population	Gill Raker Number	Spawning Day	Spawning Depth (m)	LM PC1	LM PC2	LM PC3	GM PC2	GM PC3	GM PC4
THAL204	C. fatioi	35	141	30	0.12872	0.56595	-1.59646	0.00133257	-0.0115188	-0.00494296
THAL205	C. fatioi	35	141	30	0.37242	0.60767	0.68667	0.00218832	0.00485258	0.00117889
THAL217	C. fatioi	36	141	30	0.42019	-0.41541	-0.72471	-0.0058264	0.015638	0.0175352
TR07A	C. fatioi	32	141	20	-1.14679	-0.70923	0.11127	-0.00271623	0.00650542	-0.00220911
TR11A	C. fatioi	32	141	20	0.2385	-0.82837	-0.45617	0.00469263	-0.00535779	0.000671377
TR13A	C. fatioi	30	141	20	0.46085	-1.23821	-0.13881	-0.0121353	0.0061982	0.0031462
TR17A	C. fatioi	27	141	20	0.30664	-0.72217	-0.18879	-0.00678623	0.0132342	-0.00142358
TR20A	C. fatioi	36	141	20	-0.3224	-0.56439	0.21169	-0.0163784	-0.000167528	0.00243065
THBA403	C. sp “Balchen”	28	144	4	0.44051	-1.32056	0.11194	-0.0110901	0.00203417	0.00399104
THBA404	C. sp “Balchen”	29	144	4	0.66488	-0.96369	0.60205	-0.00425673	0.00974331	0.00646483
THBA406	C. sp “Balchen”	26	144	4	1.5537	-0.38958	-1.11995	-0.00924986	-0.0114375	-0.00268998
THBA408	C. sp “Balchen”	22	144	4	0.26782	-1.04896	-0.45944	-0.00979167	-0.00250229	0.00206786
THBA409	C. sp “Balchen”	34	144	4	0.1836	-1.35669	0.89359	-0.0104913	0.00600204	-0.00494967
THBA501	C. sp “Balchen”	35	144	4	0.09851	-0.12115	-1.21758	-0.00274413	0.0157046	0.0133596
THBR113	C. albellus	25	15	115	-1.382	-1.29317	-1.91163	-0.0147346	0.0037686	-0.00697432
THBR117	C. albellus	44	15	115	-0.96622	-1.06236	-1.60751	-0.015043	0.000925931	-0.00686622
THBR123	C. albellus	38	15	115	-0.20871	-0.40968	-3.10635	-0.00782036	-0.00832744	0.00556015
THBR124	C. albellus	39	15	115	-0.75896	-1.062	-0.99799	-0.013949	0.000514048	-0.0121613
THBR131	C. albellus	41	15	115	-0.55166	-0.6375	-0.6334	-0.00907643	0.0024371	0.00292224
THBR203	C. albellus	41	15	115	-0.50668	0.02888	-2.22664	-0.00185413	0.00462854	0.0109783
THBR204	C. albellus	41	15	115	-0.12123	-0.52311	-2.53354	-0.0038753	0.00449474	0.0111334
THKR101	C. alpinus	25	15	115	-1.66801	-1.57152	0.98862	-0.000304448	0.00710903	0.00119892
THKR105	C. alpinus	17	15	115	?	?	?	0.00234712	0.0132425	-0.0138352
THKR106	C. alpinus	23	15	115	-2.66752	-1.14883	0.50805	-0.000825536	-0.00137318	-0.00237105
THKR116	C. alpinus	18	15	115	-1.44072	-0.76773	0.26802	-0.0135221	0.0176882	0.00647349
THKR123	C. alpinus	16	15	115	-2.05034	-2.10215	0.82383	-0.0146375	0.00770667	-0.00166544
THKR203	C. alpinus	21	17	65	-1.73149	-0.33145	0.83065	0.000911643	-0.00411229	0.0157642
THKR409	C. alpinus	23	1	42.5	-1.35644	-2.06806	-0.76341	-0.0184637	-0.00588604	0.0111417
THTA103	C. sp. “felchen”	35	144	100	-0.28182	0.01319	-1.06052	-0.0077217	0.0089338	0.00278543
THTA106	C. sp. “felchen”	34	144	100	-0.55816	-1.69125	-0.84996	-0.00687877	0.0157604	0.0147735
THTA209	C. sp. “felchen”	43	145	80	0.56799	-0.79227	-1.68273	-0.00673053	-0.00284804	0.00568331
THTA217	C. sp. “felchen”	40	145	80	-0.94261	-0.74616	-1.51772	-0.0083481	0.0032502	0.019682
THTA303	C. sp. “felchen”	29	146	90	0.95294	-1.72405	-0.88299	-0.0096764	-0.011959	-0.007245
THTA304	C. sp. “felchen”	31	146	90	0.27001	-1.90303	0.04801	-0.00706561	-0.00677484	-0.0105668
THTA308	C. sp. “felchen”	36	146	90	0.10886	-1.36321	-2.21018	-0.0106942	3.21544e-05	0.00280852
Brienz
Individual	Population	Gill Raker Number	Spawning Day	Spawning Depth (m)	LM PC1	LM PC2	LM PC3	GM PC2	GM PC3	GM PC4
BRL05N04	C. sp “balchen”	25	140	7.5	?	?	?	-0.00452161	0.0251973	0.0224465
BRL05N06	C. sp “balchen”	28	140	7.5	?	?	?	-0.00403364	0.000698711	-0.00164859
BRL06N03	C. sp “balchen”	30	140	7.5	?	?	?	-0.0136244	-0.0129992	-0.00685778
BRL06N10	C. sp “balchen”	30	140	7.5	?	?	?	0.00213793	0.0113757	-0.00550847
BZ01C	C. sp. “felchen”	35	?	?	-0.72094	0.27277	0.31029	-0.00514996	-0.000543435	-0.000190745
BZ02A	C. sp. “felchen”	36	141	80	-1.26118	-0.05684	0.09937	0.00482077	-0.00256988	0.00651286
BZ04A	C. sp. “felchen”	39	141	80	-0.67129	-0.21231	-1.01928	-0.0109357	0.00787144	-0.0108686
BZ05A	C. sp. “felchen”	38	141	80	-0.59957	-0.19465	0.49369	-0.0031089	-0.00443096	0.00380581
BZ17A	C. sp. “felchen”	37	141	80	-0.80716	-0.20902	-1.04741	0.0103181	0.0117015	0.00824249
BZ19A	C. sp. “felchen”	41	141	80	-1.21725	-0.24463	-1.76343	-0.00687566	0.00136165	-0.00743523
BZ20A	C. sp. “felchen”	34	141	80	-0.82791	0.01345	-0.93228	-0.0052765	0.00579081	0.00608756
BZ21B	C. albellus	43	39	37.5	-0.63237	3.38656	-1.27309	?	?	?
BZ22B	C. albellus	40	39	37.5	-1.5087	2.11967	-0.44259	?	?	?
BZ28B	C. albellus	41	39	37.5	-2.483	1.31341	-1.88886	0.0154851	0.00633669	0.00381905
BZ35B	C. albellus	43	39	37.5	-1.55565	2.42392	0.05809	0.0246124	-6.47624e-05	0.00271248
BZ40B	C. albellus	43	39	37.5	-2.19368	1.50662	0.12754	0.0218373	-9.65333e-05	0.00793537
Lucerne
Individual	Population	Gill Raker Number	Spawning Day	Spawning Depth (m)	LM PC1	LM PC2	LM PC3	GM PC2	GM PC3	GM PC4
VW04A	C. zugensis	36	144	37.5	-1.2983	0.39289	-1.27443	?	?	?
VW08A	C. zugensis	35	144	37.5	-0.35901	0.92265	-0.29096	?	?	?
VW17A	C. zugensis	43	144	37.5	-1.33559	0.04011	-0.72309	?	?	?
VWSSO101	C. zugensis	41	?	?	-0.70027	0.03316	2.1713	0.0106635	0.000366877	-0.00751628
VWSSO202	C. zugensis	39	3	?	0.30068	1.68797	-0.81867	0.009269	-0.00946761	0.00773499
VWSSO203	C. zugensis	37	2	?	0.29262	1.32082	-0.16582	-0.00203831	0.00231576	0.0116934
VWSWA407	C. zugensis	41	116	40	-0.61	1.74334	-0.13543	-0.000946901	0.00869873	0.019659
VWSWA410	C. zugensis	36	116	40	-1.15078	0.68093	0.21371	0.00884623	-0.0161064	-9.33577e-05
VWSWA523	C. zugensis	40	138	50	?	?	?	-0.00285399	0.000800994	-0.0201053
VWS30B	C. sp “Bodenbalchen”	30	135	3	1.40163	-0.37186	-0.88784	-0.00179147	0.000535296	-0.017689
VWS31B	C. sp “Bodenbalchen”	26	135	3	0.96444	-0.85955	0.61868	0.00160848	-0.0080737	-0.0160773
VWS41B	C. sp “Bodenbalchen”	30	137	5	0.57548	-0.38089	0.97915	0.0125467	-0.0128577	-0.00210372
VWSB322	C. sp “Bodenbalchen”	25	137	5	?	?	?	-0.00359439	-0.0058062	-0.00135975
VWSB327	C. sp “Bodenbalchen”	24	137	5	?	?	?	?	?	?
VWSB401	C. sp “Bodenbalchen”	26	138	3	?	?	?	-0.00670532	0.00287994	0.00759085
VWSB414	C. sp “Bodenbalchen”	26	138	3	?	?	?	0.00563453	-0.00223272	-0.005531
VWSS03	C. sp “Bodenbalchen”	26	146	3.5	?	?	?	0.00456815	0.0117948	-0.00371762
VWSS06	C. sp “Bodenbalchen”	28	146	3.5	?	?	?	-0.00280019	0.000863596	-0.0142274
VWSS17	C. sp “Bodenbalchen”	32	146	3.5	?	?	?	-0.0123027	0.011139	-0.00551849
VWSED208	C. nobilis	35	1	180	0.04618	0.35738	-0.08645	0.00452228	0.000328844	-0.0118841
VWSED301	C. nobilis	38	5	165	-0.04417	-0.97185	-1.8351	-0.00304377	0.0158131	0.00834788
VWSED307	C. nobilis	37	5	165	-0.28299	-0.88768	0.43392	-0.0125378	0.00676198	-0.00846575
VWSED402	C. nobilis	42	13	150	-0.33127	-0.25001	-1.47851	-0.00131679	0.0143363	-0.0025266
VWSED404	C. nobilis	34	13	150	-0.98257	-0.37522	-0.29492	-0.0244063	0.00983567	-0.000829731
VWSED405	C. nobilis	37	13	150	-0.34032	0.17329	-0.06096	-0.00831473	0.00956138	0.00734297
VWSED408	C. nobilis	38	13	150	0.13071	-0.15164	-1.09144	-0.00579764	0.0151845	-0.0152141
Constance
Individual	Population	Gill Raker Number	Spawning Day	Spawning Depth (m)	LM PC1	LM PC2	LM PC3	GM PC2	GM PC3	GM PC4
BS01A	C. macrophthalmus	36	136	15	-0.40639	0.43269	0.88884	0.0117964	0.0178666	0.0171715
BS03A	C. macrophthalmus	36	136	15	-0.52315	-0.27642	0.52289	-0.0180546	5.18256e-05	-0.00263414
BS08A	C. macrophthalmus	39	136	15	-0.16806	0.80788	-0.19154	0.0131436	-0.00136706	-0.00695909
BS11A	C. macrophthalmus	39	136	15	0.54962	1.61135	-1.39981	0.0102509	-0.00212891	-0.0151741
BS16A	C. macrophthalmus	41	136	15	-0.58952	-0.5046	0.97559	-0.00793886	-0.00148453	0.00148221
BS19A	C. macrophthalmus	33	136	15	-0.30541	-0.07539	-1.2211	-0.00205459	0.0074657	0.009018
BS24B	C. wartmanni	35	136	1.5	1.09509	0.25461	0.09851	-0.00127913	-0.00397107	0.000952647
BS25B	C. wartmanni	38	136	1.5	-0.49078	-0.47794	0.44576	0.00212143	0.0136189	-0.00612762
BS26B	C. wartmanni	40	136	1.5	0.53545	0.88723	1.47617	-0.00711997	-0.00740984	0.0102449
BS28B	C. wartmanni	37	136	1.5	0.86911	0.68115	-0.29878	-0.000204917	0.00131951	-0.00404055
BS29B	C. wartmanni	35	136	1.5	0.62821	-0.22561	0.39932	-0.00155184	0.00955414	-0.0131613
BS35B	C. wartmanni	38	136	1.5	0.29911	1.55139	1.95191	0.0169548	0.00618795	0.00217816
BS41C	C. sp. “Alpenrhein”	32	59	1	0.90456	-0.29216	0.38239	0.0176491	0.018655	0.0177222
BS42C	C. sp. “Alpenrhein”	34	59	1	?	?	?	0.0248587	0.0125871	-0.00612969
BS44C	C. sp. “Alpenrhein”	29	59	1	0.41981	-0.61619	-0.96905	0.0138423	0.00326035	0.00515278
BS47C	C. sp. “Alpenrhein”	33	50	1	0.00831	-0.41834	0.60171	0.00282676	-0.00973834	-0.00342641
BS50C	C. sp. “Alpenrhein”	34	50	1	1.40959	0.24825	0.3034	-0.00821491	0.00169422	-0.00383143
BS62D	C. sp. “weissfelchen”	27	127	5	-0.00586	-0.72713	0.44763	-0.0078785	0.00702077	-0.000628615
BS63D	C. sp. “weissfelchen”	29	127	5	0.2319	-0.82278	0.1883	-0.00263108	-0.0117671	-0.0102997
BS66D	C. sp. “weissfelchen”	32	127	5	1.50713	0.37059	-0.12628	-0.00451214	0.00636854	-0.0143737
BS74D	C. sp. “weissfelchen”	27	127	5	0.57012	-0.41012	-0.14385	-0.00644491	-0.0098053	-0.00809342
BS77D	C. sp. “weissfelchen”	30	127	5	0.04577	-0.11406	-0.11366	0.00300825	-0.00814808	-0.00367474
BS93E	C. sp. “weissfelchen”	32	127	5	0.2798	-0.46565	-0.96027	-0.0190424	-0.00300683	0.00726845
BS94E	C. sp. “weissfelchen”	34	127	5	-0.14084	-1.21603	-0.53657	0.00578632	0.00368114	0.00174741
BS81E	C. arenicolus	?	127	8.5	0.68218	-0.17301	1.7643	-0.00917574	0.00970537	0.00560034
BS82E	C. arenicolus	26	127	8.5	0.96946	1.14962	-0.20087	-0.00311046	-0.00224271	-0.00877367
BS84E	C. arenicolus	?	127	8.5	?	?	?	-0.0109023	-0.011252	-0.00828915
BS86E	C. arenicolus	?	127	8.5	?	?	?	-0.0155913	-0.00557886	0.0183979
BS88E	C. arenicolus	23	127	8.5	-0.10166	-0.82808	-0.37472	0.0118333	-4.38604e-05	0.00705302
BS91E	C. arenicolus	32	127	8.5	0.10263	-0.00378	2.01413	-0.00379372	-0.0172029	0.00392
Walen
Individual	Population	Gill Raker Number	Spawning Day	Spawning Depth (m)	LM PC1	LM PC2	LM PC3	GM PC2	GM PC3	GM PC4
WAFE201	C. duplex	25	132	10	2.20254	-0.45596	-0.66871	-0.00919248	0.0148248	-0.00653855
WAFE205	C. duplex	24	132	10	2.10898	-0.10944	0.93055	-0.0117248	0.000640226	-0.00561494
WAFE403	C. duplex	27	131	10	?	?	?	?	?	?
WAFE405	C. duplex	27	131	10	?	?	?	?	?	?
WAFE406	C. duplex	27	131	10	?	?	?	?	?	?
WL21B	C. duplex	27	139	7	0.7489	-1.05227	0.42337	-0.00993643	-0.00712708	-0.00256881
WL24B	C. duplex	28	139	7	0.25425	-1.5054	-0.16891	-0.00415663	-0.00192933	0.00324757
WL27B	C. duplex	33	139	7	0.09996	0.09235	0.46321	-0.00524472	0.00811777	0.00839199
WL32B	C. duplex	27	139	7	0.75201	-0.8094	-0.74111	-0.00198862	-0.00276054	-0.00361936
WASA101	C. heglingus	34	12	45	-0.68478	2.19971	-0.68149	0.0156485	0.00187208	-0.00220011
WASA102	C. heglingus	36	12	45	-1.35798	1.24966	0.43498	0.00776489	-0.0125126	-0.00695827
WASA104	C. heglingus	33	12	45	-1.35182	2.52165	0.1193	0.0150605	0.00531473	-0.00618052
WA1500	C. heglingus	39	110	38	-0.59942	3.11226	0.20446	0.0253462	-0.00173673	-0.01046
WL01A	C. heglingus	32	139	55	-0.48561	2.09911	-0.66933	0.0232004	-0.00377667	-0.00883209
WL03A	C. heglingus	36	139	55	-2.23248	1.84604	1.08963	0.0304736	-0.010672	-0.00902082
WL04A	C. heglingus	35	139	55	-0.42133	2.25181	-1.02313	0.0143074	-0.00812419	-0.000727311
WL16A	C. heglingus	36	139	55	-0.31368	1.90531	-1.23685	0.027002	-0.0223368	-0.00583973
Zuerich
Individual	Population	Gill Raker Number	Spawning Day	Spawning Depth (m)	LM PC1	LM PC2	LM PC3	GM PC2	GM PC3	GM PC4
ZU03A	C. heglingus	37	139	55	-0.00827	-0.91032	-0.9728	-0.00396876	0.00292283	-0.00758006
ZU08A	C. heglingus	39	139	55	0.44372	0.01041	-0.37926	0.00724806	-0.0145526	-0.00381965
ZU09A	C. heglingus	34	139	55	0.77664	0.957	-0.17207	0.0141065	0.00749906	0.00304483
ZU11A	C. heglingus	37	139	55	0.53938	-0.63305	-0.63793	0.000224344	-0.011561	-0.000484819
ZU12A	C. heglingus	36	139	55	0.26421	0.3323	-0.34693	0.013565	-0.00761974	0.00243557
ZU14A	C. heglingus	36	139	55	0.43705	1.2346	-0.41632	0.0116009	0.010258	0.00662093
ZU18A	C. heglingus	40	139	55	0.89277	0.67037	-1.24797	0.00726611	-0.0183372	-0.00529316
ZU22B	C. duplex	29	139	7	1.50521	0.33079	0.87178	0.00953165	-0.0148378	0.00174162
ZU26B	C. duplex	29	139	7	1.44524	-0.06443	-0.37577	0.00801917	-0.00389426	-0.00796094
ZU28B	C. duplex	32	139	7	1.2726	-0.06315	-0.48764	0.00828294	-0.00806091	0.00315931
ZU35B	C. duplex	30	139	7	1.66116	0.00243	1.79338	0.0188792	0.00989398	0.0035723
ZU38B	C. duplex	28	139	7	0.54454	-0.08565	0.01685	0.0108415	0.0137563	0.00344244
ZU40B	C. duplex	25	139	7	1.05239	0.02511	1.31589	0.00748493	-0.0157076	0.0221058
ZU41C	C. duplex	27	?	?	0.66549	-0.69019	1.58513	?	?	?
ZU42C	C. duplex	27	?	?	0.78758	-0.70612	-0.11431	?	?	?
ZU43C	C. duplex	32	?	?	0.25196	-0.81326	-0.3989	?	?	?
ZU44C	C. duplex	29	?	?	0.91934	0.09958	1.55485	?	?	?
ZU45C	C. duplex	29	?	?	1.4294	-0.32926	0.32594	?	?	?
Maggiore
Individual	Population	Gill Raker Number	Spawning Day	Spawning Depth (m)	LM PC1	LM PC2	LM PC3	GM PC2	GM PC3	GM PC4
MG01A	C. sp. “lavarello”	36	152	8	0.73738	0.29131	1.39577	-0.00190607	0.000467441	-0.0027477
MG03A	C. sp. “lavarello”	33	152	8	0.39639	0.32638	0.02863	0.0134175	-0.00892918	0.00441338
MG08A	C. sp. “lavarello”	31	152	8	-0.04205	0.75048	1.93609	0.00170548	0.00390404	0.00777105
MG47A	C. sp. “lavarello”	27	158	20.5	?	?	?	0.00236162	0.00852777	0.00964108
MG56A	C. sp. “lavarello”	31	158	20.5	?	?	?	0.00461682	-0.00334091	0.000928323
MG61C	C. sp. “lavarello”	29	165	1	?	?	?	?	?	?
MG62C	C. sp. “lavarello”	32	165	1	?	?	?	?	?	?
MG63C	C. sp. “lavarello”	30	165	1	?	?	?	?	?	?
MG09B	C. sp. “bondella”	36	152	67.5	-1.17639	-0.24118	-0.04661	-0.00405777	0.0108837	-0.00575223
MG12B	C. sp. “bondella”	35	152	67.5	-1.24788	-0.73227	0.36953	0.014013	-0.00245562	-0.0144416
MG18B	C. sp. “bondella”	31	152	67.5	-1.17896	-0.09691	-0.07508	-0.00234797	0.00511689	-0.00419247
MG22B	C. sp. “bondella”	39	172	?	?	?	?	-0.00893883	0.00104155	-0.011517
MG25B	C. sp. “bondella”	37	172	?	?	?	?	0.0064804	-0.00158816	-0.00198092
MG75B	C. sp. “bondella”	40	155	?	-0.56527	0.63898	0.72557	0.00324758	-0.00419951	0.0176786
1. Linear morphometric PC scores
2. Geometric morphometric shape PC scores
3. Question marks indicate missing data for that indivudal and trait category
