# Supplementary material for: Genomic signatures of relaxed disruptive selection associated with speciation reversal in whitefish
Source: BMC Evol Biol. 2013 May 30;13:108. doi: 10.1186/1471-2148-13-108 (PMC3685556; doi:10.1186/1471-2148-13-108)
Supplement: Additional file 2: Table S2 — AFLP primer pair information. [file 1471-2148-13-108-S2.xls]

## Sheet: Sheet1
Table S2. Variation in the number of loci produced and average reproducibility between AFLP primer pairs
Primer Pair (EcoRI/MseI)	ID code	# AFLP Loci(1)	# Polymorphic AFLP Loci(1, 2)	Average Reproduciblity (%)
ACG-CAC	CGAC	49	28	99.6
ACT-CAC	CTAC	76	42	99.8
ACC-CAG	CCAG	77	52	99.7
ACG-CAG	CGAG	58	31	99.8
ACT-CAG	CTAG	106	72	99.4
ACT-CAT	CTAT	83	42	99.5
ACA-CGC	CAGC	35	27	99.7
ACC-CGC	CCGC	31	22	99.8
ACT-CGC	CTGC	31	25	99.4
ACT-CGG	CTGG	34	22	99.6
ATG-CTC	TGTC	81	48	99.5
ATG-CTG	TGTG	84	47	99.5
AAG-CTT	AGTT	61	39	99.4
ACG-CTT	CGTT	45	37	99.7
(1) Taken from a dataset of 249 individuals from the Alpine Coregonus radiation
(2) Loci are classed as polymorphic if they are not fixed presence allele
