# Supplementary material for: Genomic signatures of relaxed disruptive selection associated with speciation reversal in whitefish
Source: BMC Evol Biol. 2013 May 30;13:108. doi: 10.1186/1471-2148-13-108 (PMC3685556; doi:10.1186/1471-2148-13-108)
Supplement: Additional file 3: Table S3 — Identity of AFLP loci classified as FST outliers following Dfdist analyses. [file 1471-2148-13-108-S3.xls]

## Sheet: Sheet1
Table S3. Identity of AFLP loci found as selection outliers during Dfdist analyses
S3a. Global (Lake Flock Level) Comparisons
		Candidate Loci Identity
Lake	# Species	≥ 95 %	≥ 99 %	Trimmed FST	Outlier FST Range
Neuchâtel	2	CTAC-337, CAGC-222, CTGG-155, CTGG-204, CTGG-205		0.028012	0.422492-0.628410
Biel	2	CCAG-98	CGAC-156	0.034684	0.514330-0.712245
Thun	5	CGAC-56, CCAG-148, CCAG-200, CCAG-237, CCAG-256, CCAG-349, CGAG-186, CTAG-12, CTAG-173, CTAG-324, CTAT-343, CAGC-235, TGTC-207, TGTG-100, TGTG-148, TGTG-384, CGTT-165, CTGG-156	CCAG-253, CTGC-166, CTGC-216, TGTG-183	0.041177	0.164736-0.560616
Brienz	3	CGAG-186, CTAG-267, CTAG-330, CTAT-292, CTAT-364, CAGC-342, CCGC-63, TGTG-85, TGTG-183	CGAC-120, CTAC-99	0.114695	0.489422-0.790158
Lucerne	3	CTAC-371, CCAG-291, CCAG-322, CTAT-252, CTAT-346, CAGC-156, TGTC-137, AGTT-154, AGTT-255	CAGC-235, CGTT-68	0.054192	0.250325-542244
Constance	5	CTAC-84, CTAT-133, CAGC-70, CAGC-222	CTGG-129	0.007003	0.273608-0.400147
Walen	2	CTAC-373, CGTT-124	CTAT-100, CGTT-125	0.048851	0.500981-0.770884
Zuerich	2	CAGC-225, CAGC-235, CAGC-384, TGTG-130, CGTT-308	CTAC-321, CTAG-175, CTGC-386	0.045117	0.381452-0.779274
Maggiore	2	TGTG-363, TGTG-178, CGAG-184, CGAG-355,CAGC-235, TGTC-104, TGTG-177, CTGC-95, TGTG-271, CTAT-150, CTAG-109	CAGC-88, CTAG-274	0.097051	0.518535-0.837802
S3b. Pairwise (Species) Comparisons
		Candidate Loci Identity
Lake	Species Comparison	≥ 95 %	≥ 99 %	Trimmed FST	Outlier FST Range
Neuchâtel	palaea-candidus	CTAC-337, CAGC-222, CTGG-155, CTGG-204, CTGG-205		0.028012	0.422492-0.628410
Biel	palaea-confusus	CCAG-98	CGAC-156	0.034684	0.514330-0.712245
Thun	fatioi-sp. "balchen"	CCAG-200, CCAG-237, TGTG-384	CCAG-253, CTAT-341, CAGC-235	0.00144	0.343323-0.643321
	fatioi-albellus	CGAC-56, CCAG-253, TGTG-165	CTAG-218, TGTG-183, CAGC-235	0.048943	0.555374-0.749587
	fatioi-alpinus	CCAG-237, CTAT-370, CTGC-216, CTGG-154, CTGG-156, TGTC-207	CTGC-166	0.089374	0.555374-0.841723
	fatioi-sp. "felchen"	CCAG-117, CCAG-253, CTAG-324, CAGC-235		-0.00300209 (*)	0.331051-0.527150
	sp. "balchen"-albellus	CGAC-56, CTAG-267, TGTG-85, TGTG-165, TGTG-183		0.042661	0.382626-0.612058
	sp. "balchen"-alpinus	CTAG-98, CTGC-166, CTGC-216, TGTC-207		0.10659	0.545846-0.827130
	sp. "balchen"-sp. "felchen"	CCAG-200, CTAG-324		-0.006476 (*)	0.395338-0.612058
	albellus-alpinus	CTGC-216, TGTG-165		0.811935	0.733724
	albellus-sp. "felchen"	CTAG-173, CTAG-324		0.022236	0.422492
	alpinus-sp. "felchen"	CTGG-156		0.096168	0.733724
Brienz	albellus-sp. "felchen"	CTAT-364, CAGC-342, CCGC-63, TGTC-377	CGAC-120, CTAC-99	0.071717	0.538207-0.821544
	sp. "balchen"-sp. "felchen"	CGAC-120		0.106941	0.813131
	albellus-sp. "balchen"			0.184927
Lucerne	zugensis-sp. "bodenbalchen"	CTAC-371, CTAG-173, CTAT-346, CAGC-156	CTGG-145	0.064443	0.394115-0.650612
		CAGC-235, TGTC-137, TGTG-271, CGTT-68
	nobilis-sp. "bodenbalchen"	CCAG-148, CAGC-235, AGTT-154		0.073893	0.547061-0.626608
	nobilis-zugensis	CGAC-156, CCAG-164, CCAG-322, CTAT-154	CAGC-156, AGTT-255	0.01891	0.272577-0.652348
		TGTC-137
Constance	marcophthalmus-wartmanni	CTAC-84, CAGC-222		0.006252 (*)	0.569104
	macrophthalmus-sp. "Alpenrhein"	CTAC-84, CAGC-222, CTGC-143		0.020262	0.665969
	macrophthalmus-arenicolus	CTAT-133, CAGC-342, CTGG-183, TGTC-84		0.016491	0.569104-0.697090
	macrophthalmus-sp. "weissfelchen"	CTAC-84, CAGC-105, CCGC-178		0.014193	0.495087-0.545846
	wartmanni-sp. "Alpenrhein"	CTGG-129, AGTT-154		0.032849	0.665969-0.677466
	wartmanni-arenicolus	CTGG-129, CAGC-70, CTAT-133		0.020307	0.69709
	wartmanni-sp. "weissfelchen"	CAGC-222, CGTT-201		0.016486	0.585998-0.712245
	sp. "Alpenrhein"-arenicolus			0.030402
	sp. "Alpenrhein"-sp. "weissfelchen"	CGAG-355, CTAG-109, CAGC-162, CTGC-143		0.003163 (*)	0.357340-0.590935
	arenicolus-sp. "weissfelchen"	CTAC-202, CGAG-357, CTAT-136, CAGC-105		0.003933 (*)	0.495084
Walen	duplex-heglingus	CTAC-373, CGTT-124	CTAT-100, CGTT-125	0.048851	0.500981-0.770884
Zuerich	duplex-heglingus	CAGC-225, CAGC-235, CAGC-384, TGTG-130, CGTT-308	CTAC-321, CTAG-175, CTGC-386	0.045117	0.381452-0.779274
Maggiore	sp. "bondella"-sp. "lavarello"	TGTG-363, TGTG-178, CGAG-184, CGAG-355, CAGC-235, TGTC-104, TGTG-177, CTGC-95, TGTG-271, CTAT-150, CTAG-109	CAGC-88, CTAG-274	0.097051	0.518535-0.837802
* Trimmed FST value too low or negative to use in Dfdist simulations, replaced with a mean FST of 0.01
(see also Gagnaire et al. 2008. Natural selection influences AFLP intraspecific genetic variability and introgression patterns in Atlantic eels. Molecular Ecology 18: 1678-1691)
