# Supplementary material for: Genomic signatures of relaxed disruptive selection associated with speciation reversal in whitefish
Source: BMC Evol Biol. 2013 May 30;13:108. doi: 10.1186/1471-2148-13-108 (PMC3685556; doi:10.1186/1471-2148-13-108)
Supplement: Additional file 4: Table S4 — Identity of AFLP loci classified as FST outliers following BayeScan analyses. [file 1471-2148-13-108-S4.xls]

## Sheet: Sheet1
Table S4. Identity of AFLP loci found as selection outliers during BayeScan analyses
S4a. Global (Lake Flock Level) Comparisons
		Candidate Loci Identity
Lake	# Species	≥ 0.5	≥ 1	Outlier FST Range	Log10 BF score range
Neuchâtel	2	CTGG-204, CTGG-205		0.17346-0.17491	0.52367-0.52465
Biel	2
Thun	5	CGAC-56, CAGC-235, CTGC-216	CTGC-166	0.14662-0.17476	0.561806-1.3349
Brienz	3	CTAC-99	CGAC-120	0.37027-0.39565	0.87684-1.3011
Lucerne	3	CTGG-145, CTAT-346, CAGC-235		0.1837-0.2137	0.5222-0.79846
Constance	5
Walen	2	CTAT-100, CGTT-125		0.21212-0.21942	0.69037-0.81031
Zuerich	2	CTGC-386, CAGC-384, CTAG-175	CTAC-321	0.1852-0.21908	0.53303-1.126
Maggiore	2	CTAG-274	CAGC-88, TGTC-104	0.43504-0.42796	0.9839-1.0176
S4b. Pairwise (Species) Comparisons
		Candidate Loci Identity
Lake	Species Comparison	≥ 0.5	≥ 1	Outlier FST Range	Log10 BF score range
Neuchâtel	palaea-candidus	CTGG-204, CTGG-205		0.17346-0.17491	0.52367-0.52465
Biel	palaea-confusus
Thun	fatioi-sp. "balchen"
	fatioi-albellus	CAGC-235, TGTG-183, CTAG-218		0.23456-0.24366	0.57373-0.69595
	fatioi-alpinus	TGTG-384, CTGC-216, CTGG-154	CTGC-166	0.32967-0.3834	0.52908-1.165
	fatioi-sp. "felchen"
	sp. "balchen"-albellus
	sp. "balchen"-alpinus	CTGC-166, CTGC-216		0.37498-0.38107	0.8802-0.94553
	sp. "balchen"-sp. "felchen"
	albellus-alpinus
	albellus-sp. "felchen"
	alpinus-sp. "felchen"
Brienz	albellus-sp. "felchen"	CGAC-120, CTAC-99		0.31411-0.31869	0.73444-0.78253
	sp. "balchen"-sp. "felchen"	CGAC-120		0.3233	0.61289
	albellus-sp. "balchen"
Lucerne	zugensis-sp. "bodenbalchen"
	nobilis-sp. "bodenbalchen"
	nobilis-zugensis	CCAG-291		0.26428	0.51587
Constance	marcophthalmus-wartmanni
	macrophthalmus-sp. "Alpenrhein"
	macrophthalmus-arenicolus
	macrophthalmus-sp. "weissfelchen"
	wartmanni-sp. "Alpenrhein"
	wartmanni-arenicolus
	wartmanni-sp. "weissfelchen"
	sp. "Alpenrhein"-arenicolus
	sp. "Alpenrhein"-sp. "weissfelchen"
	arenicolus-sp. "weissfelchen"
Walen	duplex-heglingus	CTAT-100, CGTT-125		0.21212-0.21942	0.69037-0.81031
Zuerich	duplex-heglingus	CTGC-386, CAGC-384, CTAG-175	CTAC-321	0.1852-0.21908	0.53303-1.126
Maggiore	sp. "bondella"-sp. "lavarello"	CTAG-274	CAGC-88, TGTC-104	0.43504-0.42796	0.9839-1.0176
