# Supplementary material for: Genomic signatures of relaxed disruptive selection associated with speciation reversal in whitefish
Source: BMC Evol Biol. 2013 May 30;13:108. doi: 10.1186/1471-2148-13-108 (PMC3685556; doi:10.1186/1471-2148-13-108)
Supplement: Additional file 6: Table S5 — Mean pairwise LD values from neutral and outlier loci classes for each whitefish species. [file 1471-2148-13-108-S6.xlsx]

## Sheet: Sheet1
Table S5. Mean (plus standard deviation) pairwise LD values from different loci classes for each whitefish species.
# Loci: number of loci found within each loci class data set. # Comparisons: number of pairwise loci comparisons for which a LD value could be measured
Lake Flock	Species	Loci Class	# loci	# Comparisons	Mean LD (r ̅d)	LD (r ̅d) St Dev
Neuchâtel	C. palaea	Outlier	5	6	0	0
	C. palaea	Neutral	384	15753	0.0957573	0.210325
	C. candidus	Outlier	5	3	0	0
	C. candidus	Neutral	384	16290	0.0941639	0.207794
Biel	C. palaea	Outlier	2	1	0
	C. palaea	Neutral	390	14535	0.10513	0.234723
	C. confusus	Outlier	2	0
	C. confusus	Neutral	390	16383	0.0991419	0.220991
Thun	C. fatioi	Outlier	22	78	0.126007	0.248167
	C. fatioi	Neutral	383	15225	0.0876738	0.204315
	C. sp "Balchen"	Outlier	22	45	0.198822	0.299921
	C. sp "Balchen"	Neutral	383	10731	0.112018	0.248961
	C. albellus	Outlier	22	153	0.150068	0.268964
	C. albellus	Neutral	383	10731	0.0963075	0.213035
	C. alpinus	Outlier	22	105	0.10761	0.212616
	C. alpinus	Neutral	383	8256	0.106964	0.227707
	C. sp. "felchen"	Outlier	22	153	0.179964	0.302245
	C. sp. "felchen"	Neutral	383	14535	0.108181	0.23069
Brienz	C. sp "Balchen"	Outlier	11	0
	C. sp "Balchen"	Neutral	344	5151	0.156669	0.363523
	C. sp. "felchen"	Outlier	11	21	0.121015	0.184079
	C. sp. "felchen"	Neutral	344	10585	0.103895	0.222401
	C. albellus	Outlier	11	3	0.333333	0.57735
	C. albellus	Neutral	344	7260	0.14332	0.283489
Lucerne	C. zugensis	Outlier	11	11	0.0211621	0.0542497
	C. zugensis	Neutral	379	13041	0.0786316	0.190293
	C. sp “Bodenbalchen”	Outlier	11	36	0.025803	0.0563684
	C. sp “Bodenbalchen”	Neutral	379	16383	0.0772449	0.178476
	C. nobilis	Outlier	11	15	0.0768162	0.153907
	C. nobilis	Neutral	379	11781	0.0953236	0.210282
Constance	C. macrophthalmus	Outlier	5	3	4.00617e-17	6.93888e-17
	C. macrophthalmus	Neutral	386	11476	0.110183	0.245127
	C. wartmanni	Outlier	5	6	0.125988	0.19518
	C. wartmanni	Neutral	386	13695	0.105623	0.236102
	C. sp. “Alpenrhein”	Outlier	5	3	0	0
	C. sp. “Alpenrhein”	Neutral	386	9591	0.140635	0.274548
	C. sp. “weissfelchen”	Outlier	5	6	0.0416667	0.102062
	C. sp. “weissfelchen”	Neutral	386	11325	0.144157	0.28052
	C. arenicolus	Outlier	5	10	0.041345	0.0871629
	C. arenicolus	Neutral	386	16383	0.0884844	0.201329
Walen	C. duplex	Outlier	4	1	0.0747018
	C. duplex	Neutral	372	9730	0.0807861	0.187873
	C. heglingus	Outlier	4	3	0	0
	C. heglingus	Neutral	372	9730	0.0887689	0.206403
Zuerich	C. heglingus	Outlier	8	1	0
	C. heglingus	Neutral	355	9730	0.125567	0.250416
	C. duplex	Outlier	8	28	0.115623	0.191165
	C. duplex	Neutral	355	16382	0.0772096	0.177881
Maggiore	C. sp. “lavarello”	Outlier	13	10	0.0625	0.158662
	C. sp. “lavarello”	Neutral	351	14028	0.0839894	0.194904
	C. sp. “bondella”	Outlier	13	10	0.0377964	0.119523
	C. sp. “bondella”	Neutral	351	8256	0.118903	0.257372
