# Supplementary material for: Genomic signatures of relaxed disruptive selection associated with speciation reversal in whitefish
Source: BMC Evol Biol. 2013 May 30;13:108. doi: 10.1186/1471-2148-13-108 (PMC3685556; doi:10.1186/1471-2148-13-108)
Supplement: Additional file 8: Table S6 — Identity of AFLP loci with significant associations with putative adaptive phenotypic traits identified by matSAM. [file 1471-2148-13-108-S8.xls]

## Sheet: Sheet1
Table S6. Identity of AFLP loci with significant associations with putative adaptive phenotypic traits identified by matSAM
Lake	# Species	GR1	LM2 PC1	LM PC2	LM PC3	GM3 PC2	GM PC3	GM PC4	Date5	Depth6
Neuchâtel	2
Biel	2
Thun	5	CCAG-148	CTGG-154		CGAG-186	CCAG-253			CTAC-112	TGTG-183
		CTGC-216	TGTC-207		CGAC-56				CCAG-237
		CTAC-99	CGTT-165						CTAG-173
		CCAG-237	CTGC-166
			TGTG-100
			CCAG-237
Brienz	3	CTAT-292							TGTG-85
		CGAG-186
		CTAC-99
		CAGC-235
Lucerne	3	CAGC-235		CAGC-156						CTAT-346
		TGTG-271								CAGC-235
		CTAG-173								CCAG-291
		CTAT-346
		CTGC-225
Constance	5	CTAT-390	CGAG-302
Walen	2	TGTG-177	CGTT-125	CTAT-100		CGTT-125				CTAT-100
										CGTT-125
Zuerich	2	CTAC-321
		CTAG-175
		CTGC-386
		CGTT-308
Maggiore	2
1. gill-raker counts
2. Linear morphometric distance PC scores
3. Geometric morphometric shape PC scores
4. Spawning date
5. Spawning depth
