# Supplementary material for: Genomic signatures of relaxed disruptive selection associated with speciation reversal in whitefish
Source: BMC Evol Biol. 2013 May 30;13:108. doi: 10.1186/1471-2148-13-108 (PMC3685556; doi:10.1186/1471-2148-13-108)
Supplement: Additional file 9: Table S7 — Congruence between Global dataset evidence for disruptive selection and association with adaptive traits within species flocks. [file 1471-2148-13-108-S9.xls]

## Sheet: Sheet1
Table S7. Congruence between Global dataset evidence for disruptive selection and association with adaptive traits within species flocks.
(a) Number of AFLP loci for each species flock that are candidates for disruptive selection (Dfdist). (b) Number of AFLP loci for each species flock that are candidates for disruptive selection (BayeScan).
Number of loci associated with phenotypic and ecological traits (SAM), number of loci found in both analyses and the % of total number of loci identified in both analyses.
The traits associated with the loci in that latter category are shown also: gill-raker counts (GR), linear morphometric PCA scores (LM PC1, PC2), geometric morphometric PCA scores (GM PC2, PC3, PC4), growth rates, spawning date and spawning depth
(a)
Species Flock	Dfdist	SAM	Shared	% Similarity	Associated Traits
Neuchâtel	5	0	0	0
Biel	2	0	0	0
Thun	22	17	12	48	GR (3), LM PC1 (5), LM PC3 (2), GM PC2(1), Date (2), Depth (1)
Brienz	11	5	4	33	GR (3), Date (1)
Lucerne	11	9	4	29	GR (2), LM PC2 (1), Depth (3)
Constance	5	2	0	0
Walen	4	6	2	40	Depth (2), LM PC1 (1), LM PC2(1), GM PC 2 (1)
Zuerich	8	4	4	50	GR (4)
Maggiore	13	0	0	0
			Mean	22
(b)
Species Flock	BayeScan	SAM	Shared	% Similarity	Associated Traits
Neuchâtel	2	0	0	0
Biel	0	0	0	0
Thun	4	17	3	19	GR (1), LM PC1 (1), LM PC3 (1)
Brienz	2	5	1	17	GR (1)
Lucerne	3	9	2	25	GR (2), Depth (2)
Constance	0	3	0	0
Walen	2	6	2	67	Depth (2), LM PC1 (1), LM PC2(1), GM PC 2 (1)
Zuerich	4	4	3	60	GR (3)
Maggiore	3	0	0	0
			Mean	21
